# Supplementary material for: Pneumocystis Infection in Pregnant Women: A Scoping Review
Source: J Fungi (Basel). 2025 Apr 20;11(4):327. doi: 10.3390/jof11040327 (PMC12029086; doi:10.3390/jof11040327)
Supplement: Supplementary file 1 [file jof-11-00327-s001.zip]

Archive with 1 entries (1 files):
- jof-3548659-supplementary.pdf
